# Supplementary material for: Monolayer whole adherent islets: A novel tool for studying drug-induced diabetic phenotypes in vitro
Source: PLoS One. 2025 Jun 3;20(6):e0325421. doi: 10.1371/journal.pone.0325421 (PMC12132926; doi:10.1371/journal.pone.0325421)
Supplement: S1 File — (XLSX) [file pone.0325421.s002.xlsx]

## Sheet: Insulin ELISA and cell number
	before STZ exposure								6 days after STZ exposure									Imaris analysis of the cell number/well after STZ-treated islet monolayer
				Fig 4A									Fig 4B				Fig 4C	total	β-cells	α-cells	α/β ratio	insulin/cells(pg/cells)
	exp ID	Low glucose ng/mL	high glucose ng/mL	S.I. (high/low)	Mean low glu	Mean high glu	Mean SI		exp ID	STZ dose mM	Low glucose ng/mL	high glucose ng/mL	S.I. (high/low)	Mean low glu	Mean high glu	Mean SI	SI change SI after STZ/ SI before STZ	Fig 6A	Fig 6B	Fig 6C	Fig 6D	Fig 7
	1	11.51	52.71	4.5795	12.1523	50.2687	4.33322		1	0	29.903	74.848	2.50303	25.313	80.9365	3.27523	0.546572	2772	1529	715	0.467626	5.87
	2	11.631	54.954	4.72479					2	0	19.693	74.848	3.80074				0.804426	2774	1751	779	0.444889	5.13
	3	16.091	43.443	2.69983					3	0	29.917	96.163	3.21433				1.19057	1630	942	366	0.388535	12.25
	4	9.377	49.968	5.32878					4	0	21.739	77.887	3.58282				0.672353	2655	1807	524	0.289983	5.17
	5	10.906	54.8	5.02476	17.9	63.4847	3.76312		5	0.02	34.679	59.39	1.71256	31.425	73.209	2.46514	0.340825	2103	1323	458	0.346183	5.39
	6	23.187	70.518	3.04127					6	0.02	37.709	74.53	1.97645				0.649876	2095	1167	533	0.456727	7.66
	7	16.583	67.094	4.04595					7	0.02	21.552	78.313	3.63368				0.898102	2837	1794	626	0.348941	5.24
	8	20.924	61.527	2.9405					8	0.02	31.76	80.603	2.53788				0.863077	2210	1594	289	0.181305	6.07
	9	13.264	61.194	4.61354	12.7308	54.2687	4.55523		9	0.06	27.807	60.352	2.17039	24.9683	58.6472	2.38221	0.470439	2239	1288	645	0.500776	5.62
	10	12.667	58.186	4.59351					10	0.06	28.38	65.358	2.30296				0.501351	1838	1139	403	0.353819	6.89
	11	17.143	49.701	2.8992					11	0.06	23.879	51.281	2.14754				0.740734	1490	997	285	0.285858	6.17
	12	7.849	47.994	6.11466					12	0.06	19.807	57.598	2.90796				0.475572	2238	1254	657	0.523923	5.51
	13	12.5	51.47	4.1176	17.1305	55.2497	3.36328		13	0.2	21.81	49.598	2.27409	22.6827	52.8538	2.38917	0.552286	2419	1718	462	0.268917	3.46
	14	21.304	52.713	2.47432					14	0.2	24.281	55.632	2.29117				0.92598	1851	1195	420	0.351464	5.59
	15	14.373	54.814	3.81368					15	0.2	17.36	52.467	3.02229				0.792488	1839	1048	557	0.531489	6.01
	16	20.345	62.002	3.04753					16	0.2	27.28	53.718	1.96913				0.646141	1390	913	254	0.278204	7.06
	17	18.96	61.382	3.23745	12.4705	54.8618	4.76992		17	0.6	24.95	23.914	0.958477	17.6638	21.1448	1.21366	0.296059	913	465	291	0.625806	6.17
	18	12.713	51.853	4.07874					18	0.6	15.666	21.402	1.36614				0.334943	861	471	258	0.547771	5.45
	19	8.309	53.513	6.44037					19	0.6	20.167	27.986	1.38771				0.215471	1239	615	439	0.713821	5.46
	20	9.9	52.699	5.32313					20	0.6	9.872	11.277	1.14232				0.214596	1040	553	316	0.571429	2.45
